# Supplementary material for: Stable expression of aquaporins and hypoxia-responsive genes in adventitious roots are linked to maintaining hydraulic conductance in tobacco (Nicotiana tabacum) exposed to root hypoxia
Source: PLoS One. 2019 Feb 7;14(2):e0212059. doi: 10.1371/journal.pone.0212059 (PMC6366753; doi:10.1371/journal.pone.0212059)
Supplement: S1 Dataset — (XLSX) [file pone.0212059.s001.xlsx]

## Sheet: Gas exchange
Two days		Pn	gs	Tr
Aerated-2d	1	6.97003	0.11194	1.61817
Aerated-2d	2	6.34063	0.110564	1.62628
Aerated-2d	3	8.39484	0.154641	2.06124
Aerated-2d	4	7.16369	0.0901941	1.40228
Aerated-2d	5	7.38216	0.108656	1.61967
Aerated-2d	6	7.4741	0.130235	1.93565
Hypoxia-2d	1	4.27524	0.0422451	0.625568
Hypoxia-2d	2	1.09276	0.0157107	0.250458
Hypoxia-2d	3	3.16012	0.0331161	0.505757
Hypoxia-2d	4	3.95152	0.0375888	0.565621
Hypoxia-2d	5	3.52533	0.0329238	0.499565
Hypoxia-2d	6	3.61213	0.0337597	0.517515
One week		Photo	Cond	Trmmol
Aerated-7d	1	11.816	0.0933068	0.99703
Aerated-7d	2	13.4751	0.182442	1.66094
Aerated-7d	3	12.6728	0.162414	1.58468
Aerated-7d	4	11.6798	0.118141	1.29081
Aerated-7d	5	12.7442	0.166402	1.69181
Aerated-7d	6	12.2542	0.197288	1.93601
Hypoxia-7d	1	3.89896	0.0291579	0.40214
Hypoxia-7d	2	4.27253	0.0317821	0.434091
Hypoxia-7d	3	4.11446	0.0308625	0.417737
Hypoxia-7d	4	4.74219	0.0328399	0.444168
Hypoxia-7d	5	1.56223	0.0161452	0.226964
Light responses							PPFD (µmol m-2 s-1)
			1500	1200	1000	800	500	300	200	100	50	20	0
Two days		Aerated 1	7.53729	8.00129	8.50771	8.54496	7.82408	6.37662	4.91259	2.4006	0.68982	-0.635384	-1.6458
		Aerated 2	10.5754	10.8385	10.8179	10.6299	8.97852	6.96768	5.40001	2.52581	0.647144	-0.532479	-1.64742
		Aerated 3	10.5815	11.2889	11.3708	11.1431	9.83782	7.46429	5.68872	2.82305	1.03834	-0.225396	-1.35072
		Hypoxia 1	4.87617	5.26087	5.55856	5.89958	5.8821	5.47815	4.78069	2.65471	1.05033	-0.370656	-1.29416
		Hypoxia 2	6.7044	6.81942	7.21976	7.79709	7.63952	6.67631	5.52538	2.95986	1.21369	-0.203366	-1.34322
		Hypoxia 3	3.81578	4.06048	4.39564	4.78372	4.96764	4.81662	4.25316	2.40545	0.951395	-0.324954	-1.3262
One week		Aerated 1	13.4241	13.7205	14.1609	14.4109	12.3858	9.97992	7.89903	3.88762	1.08456	-0.89189	-2.39783
		Aerated 2	16.7178	16.9592	16.9079	16.5119	14.5259	11.5174	8.60637	4.34231	1.58551	-0.452378	-2.21195
		Aerated 3	16.531	16.7301	16.6294	16.3757	14.4132	11.4806	8.48704	4.4079	1.47099	-0.413571	-2.18513
		Hypoxia 1	1.53999	2.09965	3.1156	4.28314	5.07486	5.52157	5.3851	3.83085	2.07967	0.288046	-1.15721
		Hypoxia 2	7.24791	7.35306	7.82002	8.28138	8.15636	7.40529	6.33006	3.5622	1.56722	-0.0531678	-1.60468
		Hypoxia 3	5.77973	6.18797	7.30296	8.53876	9.23036	8.74317	7.47405	4.45567	1.99806	0.0590059	-1.40798

## Sheet: Adventitious root formation
	Treatment	Biomass (g)		Treatment	Number	Length (cm)
	Aerated	0.0176		Aerated	12	6.6
	Aerated	0.114267		Aerated	12	6.2
	Aerated	0.0922667		Aerated	9	5.9
	Aerated	0.0636		Aerated	15	6.9
	Aerated	0.0411333		Aerated	17	3.8
	Aerated	0.023		Aerated	19	5.2
	Aerated	0.0485333		Hypoxia	27	3.7
	Aerated	0.0735333		Hypoxia	36	4.2
	Hypoxia	0.0276		Hypoxia	28	2.9
	Hypoxia	0.0178		Hypoxia	19	3.4
	Hypoxia	0.0426		Hypoxia	28	3.7
	Hypoxia	0.0478667		Hypoxia	31	3.3
	Hypoxia	0.0414
	Hypoxia	0.00673333
	Hypoxia	0.0434
	Hypoxia	0.0734667

## Sheet: Root Porosity
Treatment	Porosity (%)
Aerated LR	8.87772
Aerated LR	5.62904
Aerated LR	6.26492
Aerated LR	6.63435
Aerated LR	7.69701
Aerated LR	10.0418
Aerated AR	8.33333
Aerated AR	11.2111
Aerated AR	9.0573
Aerated AR	9.06344
Hypoxic LR	6.66667
Hypoxic LR	5.59072
Hypoxic LR	6.05787
Hypoxic LR	8.15956
Hypoxic LR	8.26446
Hypoxic AR	9.91049
Hypoxic AR	10.068
Hypoxic AR	13.9163
Hypoxic AR	10.1729
Hypoxic AR	9.23077

## Sheet: Root hydraulic conductance
	Kr (10-5 kg MPa-1 s-1)	R sqaure
Aerated	0.8629	0.9873
Aerated	0.9445	0.9876
Aerated	1.8873	0.9977
Aerated	1.5457	0.9935
Aerated	2.8031	0.9988
Aerated	2.2725	0.9978
Hypoxia	1.1903	0.9962
Hypoxia	1.6348	0.995
Hypoxia	2.3459	0.9973
Hypoxia	1.3418	0.9971
Hypoxia	2.7897	0.9945
Hypoxia	1.9358	0.9998

## Sheet: ATP Content
Two days		ATP (10-7 mol/g)
Two Days of Treatment	Aerated PR1	2.45235
Two Days of Treatment	Aerated PR2	2.72317
Two Days of Treatment	Aerated PR3	3.48268
Two Days of Treatment	Aerated AR1	2.61767
Two Days of Treatment	Aerated AR2	2.81495
Two Days of Treatment	Aerated AR3	2.72843
Two Days of Treatment	Hypoxia PR1	1.29095
Two Days of Treatment	Hypoxia PR2	1.13238
Two Days of Treatment	Hypoxia PR3	0.988671
Two Days of Treatment	Hypoxia AR1	1.85872
Two Days of Treatment	Hypoxia AR2	1.64239
Two Days of Treatment	Hypoxia AR3	1.52202
One week
One Week of Treatment	Aerated PR1	3.03632
One Week of Treatment	Aerated PR2	1.75321
One Week of Treatment	Aerated PR3	2.02582
One Week of Treatment	Aerated AR1	1.21303
One Week of Treatment	Aerated AR2	3.87671
One Week of Treatment	Aerated AR3	2.96793
One Week of Treatment	Hypoxia PR1	1.30525
One Week of Treatment	Hypoxia PR2	1.38684
One Week of Treatment	Hypoxia PR3	1.53113
One Week of Treatment	Hypoxia AR1	0.995396
One Week of Treatment	Hypoxia AR2	2.12999
One Week of Treatment	Hypoxia AR3	1.91319

## Sheet: Relative Transcript Abundance
Two days							Ct Mean												Relative Transcript Abundance 2-ΔCt
			EF1	l25	ACS	ADH	PDC	PIP11	PIP12	PIP13	PIP14	PIP21			ACS	ADH	PDC	PIP11	PIP12	PIP13	PIP14	PIP21
		Efficiency	1.02753	0.97049	1.03499	1.08073	0.970226	1.04278	1.0255	0.875533	0.963687	1.01045
Two Days of Treatment	Aerated LR1		16.465	18.177	24.946	26.834	Undetermined	16.801	18.074	21.579	17.99	20.111			0.00506578	0.00136868	N	1.43395	0.593368	0.0522654	0.628942	0.144586
Two Days of Treatment	Aerated LR2		16.195	18.269	24.839	30.838	39.268	16.814	17.815	21.557	18.053	20.119			0.00512938	8.02022e-05	2.32543e-07	1.33608	0.667574	0.0498937	0.56605	0.135184
Two Days of Treatment	Aerated LR3		15.943	17.407	25.745	28.65	Undetermined	15.887	17.203	20.509	17.198	18.445			0.00186062	0.000248408	N	1.72668	0.693516	0.0701214	0.695923	0.293209
Two Days of Treatment	Aerated LR4		15.755	17.431	25.643	29.774	Undetermined	16.212	17.086	20.519	17.414	18.421			0.0018866	0.000107677	N	1.30224	0.710546	0.0657895	0.56605	0.281655
Two Days of Treatment	Aerated AR1		15.416	16.972	25.045	24.472	33.538	16.59	17.969	21.501	17.884	18.586			0.00216563	0.00322162	6.01086e-06	0.759962	0.292194	0.02526	0.309927	0.190518
Two Days of Treatment	Aerated AR2		15.219	17.013	25.025	26.144	33.537	17.719	18.04	21.518	17.782	18.506			0.00208029	0.000957792	5.69845e-06	0.329192	0.263523	0.0236503	0.315126	0.190782
Two Days of Treatment	Aerated AR3		15.321	17.255	25.607	25.698	39.865	17.452	17.745	21.875	17.496	18.906			0.00156567	0.00146997	7.99126e-08	0.446274	0.36425	0.0208039	0.432868	0.162893
Two Days of Treatment	Aerated AR4		15.097	17.225	25.852	27.578	38.558	17.536	17.496	21.775	17.572	18.946			0.00120981	0.000365713	1.81064e-07	0.385553	0.396392	0.0204182	0.376051	0.145088
Two Days of Treatment	Hypoxia LR1		23.859	25.447	26.121	29.11	29.827	25.05	26.342	30.269	26.616	27.226			0.361483	0.0455312	0.0276994	0.759436	0.310142	0.0203899	0.256495	0.168054
Two Days of Treatment	Hypoxia LR2		23.523	25.877	26.312	28.955	29.58	25.112	26.426	30.464	26.672	26.556			0.327145	0.0523742	0.0339605	0.751581	0.302289	0.0184019	0.254899	0.276241
Two Days of Treatment	Hypoxia LR3		16.093	18.525	21.195	21.136	20.752	16.844	18.398	21.954	18.537	19.072			0.0676391	0.0704625	0.0919504	1.38032	0.470087	0.0399683	0.426909	0.294635
Two Days of Treatment	Hypoxia LR4		16.765	17.921	21.302	21.156	20.88	16.984	18.462	21.969	18.591	18.901			0.0643017	0.0711496	0.0861504	1.28254	0.460413	0.0404982	0.421032	0.339622
Two Days of Treatment	Hypoxia LR5		23.88	25.372	27.717	28.814	27.863	24.552	24.568	29.555	24.976	27.885			0.117359	0.0548639	0.106063	1.05263	1.04102	0.0328264	0.784584	0.104458
Two Days of Treatment	Hypoxia LR6		23.926	25.612	27.681	28.831	28.105	24.766	24.736	29.667	25.008	27.978			0.132862	0.0598709	0.0990293	1.00208	1.02314	0.0335394	0.847332	0.108142
Two Days of Treatment	Hypoxia AR1		14.646	16.794	24.785	20.665	21.805	16.132	17.253	21.161	17.545	17.499			0.00186708	0.0324643	0.014731	0.751581	0.345558	0.0230195	0.282241	0.291385
Two Days of Treatment	Hypoxia AR2		14.916	17.016	25.086	20.852	21.905	16.351	17.406	21.374	17.724	17.638			0.00179724	0.0338195	0.0162998	0.765779	0.368567	0.0235521	0.295657	0.313818
Two Days of Treatment	Hypoxia AR3		14.872	15.748	29.022	21.102	21.133	15.824	16.824	20.275	17.15	17.207			7.45207e-05	0.0180482	0.0176646	0.700278	0.350139	0.0320174	0.279322	0.268501
Two Days of Treatment	Hypoxia AR4		14.711	16.599	29.315	21.248	21.244	16.112	16.966	20.417	17.279	17.38			7.72556e-05	0.0207176	0.0207751	0.7285	0.403041	0.0368549	0.324435	0.302499
One week
			EF1	L25	ACS	ADH	PDC	PIP11	PIP12	PIP13	PIP14	PIP21			ACS	ADH	PDC	PIP11	PIP12	PIP13	PIP14	PIP21
		Efficiency	1.0089	0.987769	1.00899	1.03494	0.878274	1.09313	0.997195	0.916379	1.02012	1.07871
One Week of Treatment	Aerated LR1		15.547	18.457	30.837	22.052	25.171	15.888	15.538	18.837	15.522	18.435			6.84306e-05	0.0301855	0.00347445	2.16445	2.75872	0.280292	2.78949	0.37036
One Week of Treatment	Aerated LR2		15.789	18.665	30.91	23.441	25.408	16.19	15.928	19.089	15.876	18.838			7.60338e-05	0.013471	0.00344567	2.05196	2.46058	0.275095	2.55089	0.327372
One Week of Treatment	Aerated LR3		13.808	16.776	28.577	19.677	21.222	15.775	16.144	18.938	16.506	19.048			0.000100188	0.0478612	0.0164018	0.715488	0.554016	0.0798812	0.431071	0.0740169
One Week of Treatment	Aerated LR4		13.99	16.96	28.412	19.959	21.587	16.04	16.419	19.186	16.909	19.374			0.000127519	0.044687	0.0144579	0.675955	0.519789	0.076362	0.370103	0.0670322
One Week of Treatment	Aerated LR5		15.173	18.226	28.077	20.385	21.374	15.979	15.958	19.242	15.802	18.677			0.000375865	0.0777238	0.0391593	1.64775	1.67191	0.171645	1.86284	0.25393
One Week of Treatment	Aerated LR6		15.557	18.589	39.043	20.723	21.778	16.262	16.352	19.605	16.191	18.693			2.43428e-07	0.0796601	0.0383402	1.75443	1.64833	0.172899	1.84293	0.325335
One Week of Treatment	Aerated AR1		15.06	17.942	28.095	22.115	24.098	17.037	16.313	19.418	16.347	18.087			0.000323488	0.0204182	0.00516506	0.68968	1.13918	0.132402	1.11265	0.333094
One Week of Treatment	Aerated AR2		15.221	18.066	28.363	22.389	24.533	17.084	16.595	19.876	16.697	18.463			0.000296537	0.0186394	0.00421719	0.736879	1.03419	0.106395	0.963595	0.283319
One Week of Treatment	Aerated AR3		14.476	17.725	29.795	21.517	23.615	16.881	16.348	18.829	15.383	17.554			7.54301e-05	0.0234138	0.00546903	0.582165	0.842355	0.150883	1.64433	0.365134
One Week of Treatment	Aerated AR4		14.834	17.969	30.399	21.787	23.993	17.208	16.758	19.091	23.964	17.976			6.1141e-05	0.0239223	0.00518478	0.571767	0.781057	0.155017	0.00529006	0.335759
One Week of Treatment	Aerated AR5		14.261	17.222	27.912	21.468	23.242	17.811	16.504	19.598	16.655	17.214			0.000216927	0.0188865	0.00552235	0.238242	0.589474	0.0690364	0.530895	0.360357
One Week of Treatment	Aerated AR6		14.39	17.467	28.21	21.796	23.458	18.111	16.899	19.909	16.972	17.54			0.000200863	0.017128	0.00541246	0.220294	0.510329	0.0633505	0.485149	0.327258
One Week of Treatment	Hypoxia LR1		17.655	19.766	22.281	20.157	18.919	19.236	20.045	21.178	20.066	23.802			0.084173	0.366911	0.865437	0.694719	0.39653	0.180804	0.3908	0.0293296
One Week of Treatment	Hypoxia LR2		17.97	20.19	22.663	20.806	17.499	19.452	19.861	21.899	20.318	23.988			0.0834468	0.302289	2.99177	0.772711	0.581963	0.141709	0.42396	0.0333077
One Week of Treatment	Hypoxia LR3		18.181	20.511	22.915	21.048	22.846	19.711	20.089	22.255	19.964	24.163			0.0842604	0.30736	0.0883883	0.776468	0.597495	0.133139	0.651573	0.0354763
One Week of Treatment	Hypoxia LR4		18.514	20.476	21.148	21.42	19.693	19.607	20.496	22.008	20.604	24.276			0.317978	0.26334	0.871758	0.925304	0.499653	0.175191	0.463615	0.0363727
One Week of Treatment	Hypoxia LR5		18.669	20.747	21.505	21.724	20.031	19.897	20.719	22.421	20.939	24.527			0.287773	0.247243	0.799406	0.877214	0.496202	0.152513	0.426022	0.0354272
One Week of Treatment	Hypoxia AR1		14.975	16.833	25.67	18.636	17.538	15.249	16.37	20.639	16.683	17.137			0.00114853	0.150517	0.322194	1.57462	0.723969	0.0375511	0.58277	0.425432
One Week of Treatment	Hypoxia AR2		14.992	16.952	25.76	18.489	17.549	15.479	16.412	20.785	16.796	17.11			0.00113115	0.174706	0.335178	1.40737	0.737134	0.0355748	0.564874	0.454389
One Week of Treatment	Hypoxia AR3		14.213	16.787	27.243	19.234	18.605	16.776	16.971	21.489	17.245	17.057			0.000291746	0.0751544	0.116226	0.412939	0.360732	0.0157446	0.298334	0.339857
One Week of Treatment	Hypoxia AR4		14.302	16.602	27.355	19.299	18.732	16.912	16.795	21.466	17.28	17.059			0.00026112	0.0694924	0.102949	0.363493	0.3942	0.0154741	0.281655	0.32828
One Week of Treatment	Hypoxia AR5		14.809	17.721	30.351	24.235	26.86	16.578	16.846	20.949	16.702	17.795			5.75031e-05	0.00398833	0.000646527	0.804966	0.6685	0.0389023	0.738669	0.346277
One Week of Treatment	Hypoxia AR6		15.018	18.282	33.171	31.882	Undetermined	16.68	16.847	20.852	16.815	18.054			1.06337e-05	2.59843e-05	N	0.97942	0.872362	0.054334	0.891928	0.37788
